# Supplementary material for: Pandemic Leadership: Sex Differences and Their Evolutionary–Developmental Origins
Source: Front Psychol. 2021 Mar 15;12:633862. doi: 10.3389/fpsyg.2021.633862 (PMC8015803; doi:10.3389/fpsyg.2021.633862)
Supplement: Supplementary file 1 [file Table_1.XLSX]

## Sheet: Sheet1
Country	Total cases	Total deaths	Active cases	Serious, critical	Tot. cases per 1M pop.	Deaths per 1M pop.	Total tests	Tests per 1M pop.	HDI 2018	Leader sex
Afghanistan	41268	1532	5497	93	1052	39	122013	3112	0.49596	1
Albania	20315	499	8809	20	7062	173	118027	41028	0.791406	1
Algeria	57332	1949	15748	29	1300	44			0.758978	1
Andorra	4567	73	1234	22	59077	944	146308	1892583	0.856781	1
Angola	10269	275	6258	48	309	8	85213	2567	0.574488	1
Anguilla	3		0		199		1329	88323		1
Antigua and Barbuda	124	3	6		1263	31	3577	36427	0.776163	1
Argentina	1143800	30442	167224	4981	25232	672	2947344	65017	0.830096	1
Armenia	85034	1272	30505		28678	429	392660	132428	0.760011	1
Aruba	4472	37	149	4	41827	346	39106	365764		1
Australia	27567	907	1424	1	1077	35	8699951	339885	0.938379	1
Austria	93949	1056	29527	248	10412	117	2153066	238611	0.913809	1
Azerbaijan	53152	708	9928		5227	70	1331287	130914	0.753869	1
Bahamas	6607	138	2212	12	16749	350	35181	89184	0.805483	1
Bahrain	81262	317	2843	19	47237	184	1732371	1007005	0.83777	1
Bangladesh	404760	5886	77593		2450	36	2310589	13984	0.613679	2
Barbados	234	7	10		814	24	34310	119342	0.81331	2
Belarus	96529	973	10224		10217	103	2444162	258688	0.817068	1
Belgium	368337	11170	333198	993	31736	962	4745723	408892	0.918841	2
Belize	3261	52	1133	1	8153	130	21991	54981	0.72017	1
Benin	2643	41	272		216	3	238105	19477	0.519834	1
Bermuda	198	9	13		3183	145	84664	1361136		1
Bhutan	346		31		447		169479	218854	0.617299	1
Bolivia	141321	8694	22324	71	12053	741	330975	28228	0.702842	2
Bosnia and Herzegovina	46639	1182	17877		14245	361	307464	93911	0.769187	1
Botswana	6642	24	1942	1	2806	10	299546	126551	0.727787	1
Brazil	5496402	159033	383210	8318	25798	746	21900000	102789	0.761153	1
British Virgin Islands	71	1	0		2343	33	5193	171403		1
Brunei	148	3	2		337	7	66995	152659	0.844587	1
Bulgaria	48150	1225	27230	167	6947	177	702066	101295	0.815711	1
Burkina Faso	2471	67	193		117	3			0.433547	1
Burundi	560	1	48		47	0.08	49642	4136	0.422882	1
Cabo Verde	8603	95	712	23	15419	170	87480	156784	0.650693	1
Cambodia	290		7		17		178303	10617	0.581485	1
Cameroon	21793	426	1250	61	814	16	149000	5568	0.562725	1
Canada	228542	10074	27259	232	6038	266	9753158	257673	0.922111	1
CAR	4863	62	2877	2	1001	13	32711	6735	0.380662	1
Caribbean Netherlands	153	3	5		5817	114	3353	127476		1
Cayman Islands	239	1	20	1	3623	15	46399	703282		1
Chad	1473	97	69		89	6			0.401176	1
Channel Islands	836	48	78	10	4794	275	165849	951029		1
Chile	507050	14118	9010	748	26450	736	4232623	220793	0.846948	1
China	85915	4634	338	7	60	3	160000000	111163	0.757587	1
Colombia	1053122	30926	71848	2365	20625	606	4940714	96762	0.760895	1
Comoros	517	7	16		590	8			0.537826	1
Congo	5290	92	1311		951	17			0.6085	1
Costa Rica	107570	1357	40547	182	21053	266	305146	59723	0.79352	1
Croatia	43775	511	14031	71	10685	125	475994	116187	0.837313	1
Cuba	6766	128	506	3	597	11	824042	72767	0.777715	1
Curaçao	944	1	300	3	5745	6	12630	76865		1
Cyprus	4051	25	2144	2	3347	21	471104	389261	0.872955	1
Czechia	310068	2862	178578	1031	28936	267	2203719	205656	0.890755	1
Denmark	44034	716	9717	17	7593	123	5123430	883510	0.929946	2
Djibouti	5558	61	66		5599	61	84842	85467	0.495433	1
Dominica	38		9		527		4268	59241	0.723788	1
Dominican Republic	125913	2234	19735	179	11569	205	582708	53540	0.744641	1
DRC	11211	305	397		124	3			0.45873	1
Ecuador	166302	12622	11921	336	9380	712	537793	30332	0.757916	1
Egypt	107209	6247	1689	41	1041	61	135000	1311	0.699727	1
El Salvador	33445	967	3292	42	5148	149	470913	72482	0.666681	1
Equatorial Guinea	5083	83	36	1	3586	59	65408	46139	0.588422	1
Eritrea	461		56		129				0.43358	1
Estonia	4671	73	914	4	3520	55	258256	194641	0.881542	2
Eswatini	5899	117	240	19	5067	101	46202	39689	0.608082	1
Ethiopia	95301	1457	43091	311	822	13	1469117	12678	0.46985	2
Faeroe Islands	494		15		10097		152906	3125378		1
Falkland Islands	13		0		3702		2682	763667		1
Fiji	33	2	0		37	2	12527	13941	0.723699	1
Finland	15566	354	3912	10	2808	64	1504430	271383	0.925192	2
France	1282769	36020	1131462	3156	19638	551	15592956	238711	0.891057	1
French Guiana	10425	70	360	3	34615	232	74011	245747		1
French Polynesia	7262	29	2391	24	25803	103	26355	93642		1
Gabon	8957	55	283	3	3994	25	234341	104493	0.701625	2
Gambia	3666	119	881		1503	49	20561	8432	0.465725	1
Georgia	35567	273	18390		8922	68	860418	215827	0.786359	1
Germany	498353	10435	148718	1696	5942	124	21882967	260907	0.938785	2
Ghana	47991	320	535	11	1534	10	529381	16923	0.59567	1
Gibraltar	688		104	24	20423		64464	1913560		1
Greece	35510	615	24906	114	3412	59	1730519	166299	0.871952	2
Greenland	17		1		299		10937	192543		1
Grenada	28		4		248		6252	55477	0.763383	1
Guadeloupe	7605	126	5237	19	19006	315	67445	168551		1
Guatemala	106790	3704	6899	5	5925	206	425241	23594	0.651035	1
Guinea	12020	71	1399	24	907	5	41696	3148	0.465515	1
Guinea-Bissau	2403	41	544	5	1212	21			0.461406	1
Guyana	4098	123	821	7	5202	156	19009	24129	0.670296	1
Haiti	9057	232	1396		791	20	32176	2811	0.502731	1
Honduras	95199	2652	53421	25	9562	266	225439	22644	0.622981	1
Hong Kong	5314	105	136	9	707	14	3707664	493238	0.938809	1
Hungary	68127	1634	49024	255	7058	169	1032942	107016	0.8447	1
Iceland	4719	12	1006	1	13799	35	348202	1018215	0.938474	2
India	8088046	121131	595017	8944	5842	87	106563440	76971	0.646901	1
Indonesia	404048	13701	60569		1472	50	4463884	16264	0.706858	1
Iran	596941	34113	90230	5055	7077	404	4857392	57590	0.797483	1
Iraq	467755	10815	62554	460	11546	267	2833070	69929	0.688784	1
Ireland	60297	1902	35031	43	12167	384	1606685	324199	0.942473	1
Isle of Man	352	24	4		4132	282	15969	187471		1
Israel	313114	2508	11167	440	34043	273	4546335	494296	0.906235	1
Italy	616595	38122	299191	1651	10203	631	15353490	254061	0.882584	1
Ivory Coast	20628	124	194		776	5	192394	7236	0.515747	1
Jamaica	8927	202	4296	4	3010	68	94441	31847	0.725679	1
Japan	98852	1733	5797	161	782	14	2658586	21042	0.914696	1
Jordan	65385	740	57137	55	6388	72	1808896	176713	0.723445	1
Kazakhstan	111100	1825	3216	221	5894	97	3309626	175575	0.817244	1
Kenya	52612	964	16044	36	972	18	677601	12513	0.578588	1
Kuwait	124666	767	8424	104	29052	179	905133	210930	0.808352	1
Kyrgyzstan	57798	1139	7562	24	8812	174	414064	63127	0.674203	1
Laos	24		2		3		64965	8887	0.604069	1
Latvia	5395	64	3925	10	2871	34	442445	235445	0.853902	1
Lebanon	77778	610	38045	248	11412	90	1200652	176172	0.730078	1
Lesotho	1947	43	929		906	20	22451	10453	0.517955	1
Liberia	1426	82	65	2	280	16	30332	5952	0.46472	1
Libya	59656	831	25275		8644	120	312051	45213	0.707568	1
Liechtenstein	476	1	210	12	12472	26	9155	239886	0.916724	1
Lithuania	13088	150	8356	34	4830	55	997860	368286	0.869308	1
Luxembourg	16356	150	6341	21	25991	238	1039049	1651142	0.90872	1
Macao	46		0		71		4238	6498		1
Madagascar	16968	244	423	16	608	9	87659	3140	0.520697	1
Malawi	5916	184	429	4	307	10	60907	3158	0.4854	1
Malaysia	30090	246	10087	106	926	8	2083700	64111	0.804186	1
Maldives	11616	37	846	12	21367	68	150743	277287	0.718707	1
Mali	3537	136	715		173	7	73365	3590	0.427206	1
Malta	5866	59	1927	15	13274	134	329546	745694	0.885266	1
Marshall Islands	2		2		34				0.697589	1
Martinique	3552	30	3424	16	9468	80	50071	133463		1
Mauritania	7700	163	121	3	1642	35	87246	18607	0.527057	1
Mauritius	439	10	40		345	8	260973	205092	0.796406	1
Mayotte	4366	44	1358	4	15880	160	13000	47284		1
Mexico	906863	90309	152915	2838	7009	698	2344805	18124	0.767447	1
Moldova	74233	1747	17991	814	18416	433	366644	90960	0.711452	1
Monaco	347	2	81	5	8822	51	51953	1320817		1
Mongolia	340		28	1	103		87563	26571	0.734684	1
Montenegro	17746	290	3729	26	28254	462	88363	140685	0.815934	1
Montserrat	13	1	0		2604	200	483	96735		1
Morocco	212038	3572	33555	787	5722	96	3285045	88656	0.676439	1
Mozambique	12525	91	2433		397	3	185273	5875	0.446045	1
Myanmar	50403	1199	19197		924	22	662449	12148	0.584252	2
Namibia	12858	133	1753	4	5031	52	125082	48940	0.645037	2
Nepal	164718	904	38952		5620	31	1419064	48421	0.579485	2
Netherlands	330255	7258	N/A	572	19260	423	3327701	194064	0.933495	1
New Caledonia	27		0		94		15180	53003		1
New Zealand	1949	25	70		390	5	1083230	216555	0.920886	2
Nicaragua	5514	156	1133		829	23			0.651104	1
Niger	1219	69	15	9	50	3	37027	1512	0.376591	1
Nigeria	62521	1141	3131	7	301	5	620758	2988	0.534136	1
North Macedonia	29558	977	8587	25	14188	469	243357	116811	0.759422	1
Norway	19564	281	7420	8	3600	52	1580349	290763	0.953688	2
Oman	114434	1208	10166	185	22227	235	376700	73169	0.833789	1
Pakistan	331108	6775	11695	624	1490	30	4376604	19689	0.560446	1
Palestine	52571	473	6650		10229	92	514011	100009	0.690017	1
Panama	132045	2678	21025	119	30447	617	654264	150860	0.795055	1
Papua New Guinea	588	7	35		65	0.8	29002	3222	0.543076	1
Paraguay	62050	1373	18877	119	8665	192	358694	50089	0.724348	1
Peru	897594	34362	43515	1052	27100	1037	4473483	135062	0.759104	1
Philippines	376935	7147	39940	1483	3425	65	4719864	42885	0.71186	1
Poland	319205	5149	184789	1203	8437	136	4575570	120942	0.871768	1
Portugal	132616	2428	54486	269	13018	238	3327220	326621	0.850212	1
Qatar	132150	231	2795	41	47065	82	970119	345508	0.848441	1
Romania	229040	6764	58424	868	11932	352	3169978	165148	0.81557	1
Russia	1581693	27301	368351	2300	10837	187	59284119	406180	0.824038	1
Rwanda	5131	35	245		393	3	553876	42425	0.536015	1
Réunion	5472	22	820	10	6098	25	35419	39468		1
S. Korea	26271	462	1641	53	512	9	2597978	50659	0.905832	1
Saint Kitts and Nevis	19		0		356		2933	55004	0.776815	1
Saint Lucia	76		49		413		10686	58106	0.744931	1
Saint Martin	566	9	69	12	14558	231	6072	156173		1
Saint Pierre Miquelon	16		4		2766		2404	415557		1
San Marino	928	42	165	3	27330	1237	10165	299367		1
Sao Tome and Principe	944	16	24		4282	73	6232	28266	0.608556	1
Saudi Arabia	346482	5363	8114	776	9902	153	7945021	227063	0.856963	1
Senegal	15593	323	610	6	923	19	205757	12185	0.51377	1
Serbia	43592	809	11247	44	4996	93	1318096	151060	0.79926	2
Seychelles	153		4		1553		5200	52766	0.801395	1
Sierra Leone	2362	74	493		294	9			0.438465	1
Singapore	57994	28	67		9887	5	3680000	627400	0.934819	2
Sint Maarten	805	22	53	6	18706	511	6776	157453		2
Slovakia	51728	200	39301	203	9473	37	735188	134637	0.856878	2
Slovenia	30705	292	20012	112	14769	140	350900	168780	0.901601	1
Solomon Islands	8		4		12		115	166	0.557341	1
Somalia	3941	104	652		246	6				1
South Africa	721770	19164	52671	546	12120	322	4777609	80224	0.704937	1
South Sudan	2903	58	1555		258	5	12044	1072	0.41277	1
Spain	1238922	35639	N/A	2404	26495	762	16690076	356925	0.892788	1
Sri Lanka	9791	19	5630		457	0.9	480838	22424	0.780115	1
St. Barth	83		16		8395		3526	356630		1
St. Vincent Grenadines	74		4		666		6888	62022		1
Sudan	13772	837	6171		312	19			0.507499	1
Suriname	5197	111	33	3	8833	189	18741	31853	0.723693	1
Sweden	121167	5934	N/A	56	11973	586	2074744	205014	0.936628	1
Switzerland	145044	2200	77744	202	16719	254	1895175	218452	0.945936	2
Syria	5633	281	3454		319	16			0.548903	1
Taiwan	553	7	33		23	0.3	101218	4247		2
Tajikistan	10939	82	729		1139	9			0.656039	1
Tanzania	509	21	305	7	8	0.3			0.528303	1
Thailand	3763	59	134	1	54	0.8	977854	13998	0.764605	1
Timor-Leste	30		1		23		11268	8494	0.625887	1
Togo	2238	54	564		268	6	115836	13887	0.512733	2
Trinidad and Tobago	5636	107	1236	14	4023	76	32861	23456	0.799028	1
Tunisia	54278	1153	48093	221	4577	97	336380	28365	0.739201	1
Turkey	370832	10099	39971	1916	4381	119	13741180	162355	0.80649	1
Turks and Caicos	703	6	8	1	18078	154	4261	109571		1
UAE	130336	488	3701		13126	49	12896833	1298840	0.866438	1
Uganda	12201	108	4632		264	2	544657	11789	0.528191	1
UK	965340	45955	N/A	957	14195	676	33089838	486589	0.920352	1
Ukraine	370417	6868	211917	177	8487	157	3025148	69311	0.749746	1
Uruguay	3044	57	483	11	875	16	314820	90525	0.807764	1
USA	9210512	234167	2993709	16918	27772	706	141633394	427066	0.919926	1
Uzbekistan	66392	561	2250	252	1974	17	1377915	40976	0.710478	1
Vatican City	27		12		33666					1
Venezuela	90876	784	4690	117	3199	28	2103473	74042	0.725773	1
Vietnam	1177	35	80		12	0.4	1246480	12768	0.692669	1
Wallis and Futuna	1		0		90		48	4296		1
Western Sahara	10	1	1		17	2
Yemen	2062	599	97		69	20			0.462717	1
Zambia	16325	348	392		880	19	249204	13435	0.591462	1
Zimbabwe	8349	242	243		559	16	163656	10959	0.5631	1
